# Supplementary material for: Who Would Taste It? Exploring Decision-Making Styles and Intention to Eat Insect-Based Food among Italian University Students
Source: Nutrients. 2024 Oct 12;16(20):3458. doi: 10.3390/nu16203458 (PMC11510733; doi:10.3390/nu16203458)
Supplement: Supplementary file 1 [file nutrients-16-03458-s001.zip]

Archive with 1 entries (1 files):
- nutrients-3230487-supplementary.xlsx
