# Supplementary material for: Who Would Taste It? Exploring Decision-Making Styles and Intention to Eat Insect-Based Food among Italian University Students
Source: Nutrients. 2024 Oct 12;16(20):3458. doi: 10.3390/nu16203458 (PMC11510733; doi:10.3390/nu16203458)
Supplement: Supplementary file 1 [file nutrients-16-03458-s001.zip › nutrients-3230487-supplementary.xlsx]

## Sheet: db_Nutrients
ID	Age	Gender	Cluster	D_index	Accuracy%	Intention_taste	Attitude_bad_good	Attitude_risky_safe	Attitude_harmful_healthy	Attitude_disgusting_tasty	Attitude_explicit_mean	GDMS_rational	GDMS_intuitive	GDMS_dependent	GDMS_avoindant	GDMS_spontaneous	Trust_science	Food_neophobia	GDMS_1	GDMS_2	GDMS_3	GDMS_4	GDMS_5	GDMS_6	GDMS_7	GDMS_8	GDMS_9	GDMS_10	GDMS_11	GDMS_12	GDMS_13	GDMS_14	GDMS_15	GDMS_16	GDMS_17	GDMS_18	GDMS_19	GDMS_20	GDMS_21	GDMS_22	GDMS_23	GDMS_24	GDMS_25	Trust_science_1	Trust_science_2	Trust_science_3	Trust_science_4	Trust_science_5	Trust_science_6
1002	20	2	1	0.608003	86.6667	5.5	3	3	3.25	3.75	3.25	20	19	15	14	12	4.07143	37	4	4	2	2	3	4	4	2	3	2	4	5	5	4	2	4	2	2	2	2	4	4	4	3	3	1	1	2	2	4	4
1006	22	2	1	1.24982	96.6667	10	1.5	1.25	1	2.25	1.5	19	23	23	11	15	4.21429	17	4	4	4	2	2	4	4	5	2	2	4	5	5	3	3	4	5	4	1	3	3	5	5	3	5	2	1	2	1	4	3
1007	21	2	1	1.02052	95.8333	5	3	4	3.75	1.75	3.125	20	19	19	10	15	3.71429	49	4	3	4	2	4	4	4	4	2	2	4	4	4	2	3	4	4	4	2	3	4	4	3	2	3	3	2	3	2	4	4
1009	21	2	1	0.673414	92.5	6.5	4.75	7	4.5	4	5.0625	18	17	12	15	14	4.42857	53	2	3	2	2	2	4	2	2	3	4	4	4	4	4	2	4	4	2	2	2	4	4	2	4	4	2	1	2	2	5	4
1011	20	2	1	0.287719	99.1667	2.25	2.5	3.75	3.5	2.5	3.0625	20	20	18	10	14	3.85714	41	4	4	3	2	2	4	4	3	2	2	4	4	4	2	3	4	4	4	2	3	4	4	4	2	4	3	2	2	2	4	4
1015	22	2	1	0.703149	92.5	2.5	2	5	5	1.25	3.3125	21	17	18	12	15	4.07143	23	4	4	3	2	4	4	4	3	3	2	4	4	4	2	2	4	3	4	2	3	5	2	4	3	4	2	1	3	2	4	4
1022	20	1	1	0.811079	99.1667	10	4	4	4.5	2.5	3.75	19	20	16	11	14	4.78571	42	3	4	2	3	3	4	4	3	3	2	4	5	4	2	3	4	3	3	1	3	4	4	4	2	3	1	1	1	2	5	5
1025	20	2	1	0.772164	97.5	4.25	2.5	4.25	2.5	2.5	2.9375	20	18	22	13	19	4.5	23	3	4	4	4	5	3	3	4	2	3	4	5	5	3	3	5	3	4	2	4	5	3	5	2	4	2	1	3	1	5	5
1030	23	2	1	0.585192	92.5	6	3.75	5	4.5	3.5	4.1875	19	18	12	12	12	3.85714	27	4	2	2	2	2	3	4	2	2	2	4	4	4	4	2	4	4	2	2	2	4	4	2	2	4	4	1	2	2	4	4
1033	21	1	1	0.869538	92.5	10	5.75	6.25	5	5	5.5	19	20	22	14	18	4.28571	14	4	4	4	2	4	2	4	4	2	4	4	4	5	4	2	4	4	4	4	4	5	4	5	2	4	1	1	2	2	5	5
1037	21	2	1	-0.0262155	90	6.25	4.25	5.75	5.75	2.75	4.625	17	19	20	12	14	4.07143	21	4	3	4	4	4	2	4	4	2	2	3	4	4	2	2	4	4	4	2	3	4	4	4	2	3	2	2	2	2	4	4
1040	24	2	1	1.11917	92.5	2.25	1.5	4	4	1.5	2.75	20	18	14	16	18	4	25	4	3	3	2	4	4	3	2	3	4	4	4	3	3	2	4	4	3	4	4	4	4	3	4	4	2	1	1	1	5	3
1045	22	2	1	0.555255	98.3333	4	4	3.25	3.25	4.75	3.8125	18	19	19	20	14	3.71429	29	3	4	3	4	2	2	4	4	4	3	4	5	4	4	2	4	2	4	4	3	5	4	4	4	4	2	2	3	3	4	4
1046	22	1	1	0.799243	94.1667	8.25	2.25	2.25	2.25	2.5	2.3125	18	20	13	10	14	4.21429	28	2	4	1	2	2	4	4	2	2	4	4	4	4	2	2	4	4	2	2	4	4	4	4	2	2	2	1	2	2	4	4
1053	21	2	1	0.916592	95.8333	4	4	3.75	3.75	2	3.375	20	17	14	10	14	4.21429	34	4	3	2	2	3	4	3	2	2	2	4	4	4	2	3	4	3	3	2	2	4	4	3	2	4	2	2	2	2	4	4
1056	21	1	1	0.447823	92.5	7.5	4.5	5.75	5.75	4	5	18	15	17	14	15	4.28571	23	4	2	3	2	2	4	3	3	3	2	3	4	4	4	3	4	3	3	2	4	3	3	4	3	4	2	2	3	1	5	4
1057	21	2	1	0.682639	95.8333	10	4	7	7	4	5.5	18	18	15	13	21	3.71429	23	4	4	3	1	4	3	4	3	3	4	3	4	3	3	4	4	3	3	4	5	4	3	3	2	4	4	2	2	3	4	4
1061	21	1	1	0.197013	84.1667	3.5	2	1	1	4.75	2.1875	17	21	16	11	18	4.71429	21	2	4	1	2	3	3	4	2	2	3	3	5	5	4	4	5	4	4	1	4	4	4	4	2	4	2	1	1	1	5	4
1074	21	2	1	0.926051	95.8333	2.25	2.5	2.25	2.5	1.75	2.25	15	22	17	17	21	4	37	4	5	4	3	5	2	5	3	3	3	3	2	4	4	4	3	5	3	4	5	3	5	3	3	4	2	1	3	2	5	4
1075	22	2	1	0.63659	95	3	1.75	5.5	5.5	2.25	3.75	20	19	22	10	16	4.07143	39	4	4	5	2	4	3	4	4	2	2	4	4	5	2	3	4	3	4	2	3	5	4	4	2	4	2	2	3	2	4	4
1076	21	2	1	1.22378	95	3	2.25	2.5	5.5	1	2.8125	16	19	17	18	18	3.35714	34	3	4	3	2	4	3	4	2	4	3	3	4	4	4	3	4	3	4	4	4	3	4	4	4	4	3	2	5	3	4	4
1077	21	2	1	0.121179	94.1667	7.5	5.5	5.75	5	4.75	5.25	19	19	20	10	12	4.42857	20	4	3	4	2	2	4	4	4	2	2	4	4	4	2	3	4	4	4	2	2	3	4	4	2	3	2	1	4	1	5	5
1079	20	2	1	0.93203	86.6667	3	2	4	4	1.25	2.8125	18	21	16	9	18	4.42857	33	4	4	2	3	4	4	5	4	2	2	4	5	4	1	4	4	3	3	1	4	2	4	3	2	4	4	1	1	2	5	4
1083	24	2	1	-0.439658	96.6667	5.5	2.5	7	6.25	2.25	4.5	19	16	21	11	14	4.21429	35	4	3	5	2	2	4	3	4	2	3	2	4	4	2	2	4	3	4	2	3	5	3	4	3	4	2	1	2	2	4	4
1084	22	2	1	0.73957	86.6667	1.5	1	3.25	3.75	1	2.25	20	18	14	11	12	4.28571	40	5	3	3	2	3	4	4	3	2	2	4	4	3	2	2	4	3	2	2	2	3	4	3	3	3	1	1	3	2	5	4
1088	20	1	1	0.722214	87.5	8.25	5	6.5	5	4	5.125	19	18	13	15	20	4.21429	31	4	3	2	4	4	5	3	2	4	3	4	5	4	3	5	4	3	2	2	4	2	4	3	2	4	1	1	2	1	4	4
1090	20	2	1	0.33197	90.8333	4.75	2.5	4	4	1	2.875	22	17	17	14	18	4.21429	48	4	4	4	4	3	4	4	3	2	4	4	4	4	2	3	5	1	3	2	4	5	4	3	4	4	1	1	4	2	4	4
1092	23	1	1	0.376188	94.1667	6	2.5	5	5	2.75	3.8125	20	16	13	8	13	3.71429	35	4	3	1	1	2	4	3	2	2	2	4	4	4	2	3	4	2	3	2	3	4	4	3	1	3	2	2	3	2	4	4
1098	21	2	1	0.548551	92.5	1.25	1.75	3.75	4.5	1.25	2.8125	19	18	17	8	14	3.78571	37	3	3	4	2	2	4	3	4	2	4	4	5	4	2	3	4	4	3	1	2	4	3	2	1	3	4	2	3	1	5	4
1103	21	1	1	0.869782	98.3333	5.75	3.5	3.25	3.5	3.5	3.4375	16	16	17	18	13	3.64286	38	3	3	3	3	3	3	3	3	4	2	4	4	4	4	3	3	3	3	3	2	3	3	4	4	3	3	2	3	3	4	4
1109	22	1	1	0.0620086	86.6667	10	5	6	5.25	4.25	5.125	20	15	13	10	19	3.35714	19	4	3	2	1	4	4	2	2	2	4	4	5	4	4	4	4	3	4	2	2	4	2	1	1	5	3	3	3	2	4	4
1112	21	2	1	0.98108	90.8333	1	2	3	3	1	2.25	18	20	14	16	12	3.92857	34	2	4	2	4	2	4	4	4	3	2	4	4	3	4	2	4	4	2	2	2	4	4	3	3	4	2	2	3	2	4	4
1113	21	2	1	0.489238	87.5	4.25	3	3	3.5	3.5	3.25	21	15	18	13	16	4.21429	25	5	2	4	4	3	3	2	1	2	3	4	4	5	4	3	5	4	4	1	3	4	3	4	2	4	1	1	2	1	4	4
1118	20	2	1	0.271497	95.8333	7	3.75	5.25	4.5	3.75	4.3125	20	19	13	13	15	4.21429	15	4	3	2	4	3	4	4	2	2	2	4	4	4	3	3	4	4	3	2	4	4	4	2	2	3	1	1	2	3	5	5
1126	20	1	1	0.962131	86.6667	2	1	4	4	1	2.5	17	20	20	23	13	4.21429	43	3	4	4	4	3	3	4	4	5	3	4	4	4	5	2	4	4	4	4	2	3	4	4	5	3	3	2	2	2	5	5
1128	21	2	1	0.848804	88.3333	8	5	5	4	3	4.25	21	21	15	10	12	3.92857	28	5	4	3	2	2	4	4	3	2	2	4	5	3	2	2	4	4	3	2	2	4	4	3	2	4	2	2	2	2	4	4
1138	22	2	1	1.0957	94.1667	7	4.5	6	6	4.75	5.3125	16	20	19	11	11	4.35714	32	3	4	2	3	2	1	4	5	1	2	4	5	4	3	2	4	3	4	2	1	4	4	4	2	4	2	1	3	2	5	5
1146	21	1	1	0.738735	90.8333	7.25	4.75	5	6	4	4.9375	18	17	15	12	20	4	21	4	2	3	2	4	3	3	2	2	4	4	4	4	2	4	4	4	4	4	4	3	4	2	2	4	4	2	2	2	4	3
1147	22	1	1	0.677962	98.3333	3.75	4	4	4	2.75	3.6875	19	20	17	10	11	3.85714	34	4	4	2	3	2	3	4	4	2	1	4	4	4	1	3	4	4	4	2	2	4	4	3	2	3	2	2	4	2	4	4
1151	23	1	1	0.148912	95.8333	10	2	1	1	2	1.5	20	19	15	10	13	4.57143	30	4	3	2	3	2	4	4	3	1	3	4	4	4	2	3	4	4	3	2	2	4	4	3	2	3	1	1	2	1	5	4
1158	25	1	1	0.987752	97.5	8.25	4	3.75	4	2.5	3.5625	18	19	19	21	19	3.71429	44	3	3	4	4	4	4	4	4	4	4	4	4	4	4	4	4	4	3	4	4	3	4	4	5	3	3	2	3	2	4	4
1162	23	1	1	1.38823	97.5	4.5	4	2	2	4.25	3.0625	20	19	20	11	15	4.14286	33	3	4	4	2	2	4	4	4	3	3	4	4	4	2	3	5	3	4	2	3	4	4	4	2	4	2	1	3	2	5	4
1166	24	1	1	0.740488	95.8333	8.25	4.75	7	4.5	4.75	5.25	19	18	21	13	13	4.07143	32	3	4	4	3	2	4	4	5	3	3	4	3	4	3	2	4	3	4	2	3	4	4	4	2	3	2	2	3	2	5	4
1169	24	1	1	-0.29849	100	5.5	4	4	3.25	4.25	3.875	19	19	19	15	14	4.35714	45	3	4	3	3	2	4	4	4	3	2	4	4	4	3	3	4	4	4	3	3	4	3	4	3	4	2	1	1	1	5	4
1176	24	1	1	0.8792	83.3333	7.75	4	6	4	4.25	4.5625	19	17	19	10	16	4.35714	30	4	4	3	2	4	4	3	4	2	2	3	4	4	2	4	4	2	4	2	3	4	4	4	2	3	2	1	3	1	5	4
1178	24	1	1	0.513006	96.6667	5	3.5	5.5	5.5	3.25	4.4375	18	16	13	11	15	4.28571	35	2	4	2	2	2	4	1	2	2	3	4	4	4	4	4	4	3	3	1	2	4	4	2	2	4	4	1	2	1	5	5
1003	21	2	2	0.128328	80.8333	9	4.25	3.5	3.5	4.25	3.875	21	17	15	18	12	4	38	4	3	2	2	2	5	4	3	4	2	4	4	4	4	3	4	2	3	4	2	4	4	3	4	3	2	2	3	2	4	4
1005	21	2	2	0.681356	95.8333	1.5	2	3.25	3.25	1.25	2.4375	20	15	21	12	14	4.14286	41	4	2	4	3	2	4	4	4	3	4	4	4	5	2	3	4	2	4	2	2	4	3	4	2	3	2	2	4	2	5	4
1013	22	1	2	0.869599	95	5.5	1	1	1	3	1.5	20	18	21	12	12	3.92857	28	4	3	4	2	2	4	3	4	3	3	4	5	5	2	2	4	3	4	2	2	4	4	4	3	3	2	2	2	2	4	4
1018	21	2	2	1.07799	98.3333	5.25	3.5	4.75	4.5	3	3.9375	17	14	20	20	13	3.71429	34	2	4	4	4	2	4	2	4	4	3	4	3	4	4	2	4	3	4	4	3	3	2	4	4	3	2	2	4	2	4	4
1019	21	2	2	0.175869	99.1667	1.5	2.75	3.5	4	3	3.3125	21	16	22	13	12	3.71429	35	3	3	5	4	3	4	2	4	2	2	5	5	5	4	2	4	2	4	1	3	5	4	4	2	2	1	2	2	2	4	3
1027	21	2	2	0.884604	95.8333	2	2.5	2.75	2.25	3.75	2.8125	21	14	21	10	11	4.14286	39	5	2	4	2	2	4	2	5	2	3	4	4	4	2	2	4	3	4	2	2	4	3	4	2	2	3	2	1	2	5	4
1028	22	2	2	0.919415	90	7	3.75	3	3.5	3	3.3125	22	15	16	13	11	3.85714	26	5	3	4	2	3	4	3	2	3	2	4	4	4	3	2	4	2	3	2	2	5	3	3	3	2	1	2	3	2	4	4
1029	20	2	2	0.859628	94.1667	2	1.75	7	7	1.5	4.3125	20	15	17	12	14	4.42857	47	4	2	4	4	2	4	3	5	3	2	4	4	2	2	4	4	2	4	1	2	4	4	2	2	4	2	1	1	1	5	4
1035	21	1	2	0.307257	94.1667	6.75	4	4.5	4	3	3.875	20	16	18	11	12	3.92857	39	5	4	4	4	2	3	4	2	1	2	4	2	4	2	2	4	3	4	2	3	4	3	4	2	3	2	2	2	2	4	4
1041	21	2	2	0.820829	89.1667	2.75	2	1	1	4.5	2.125	20	19	24	17	14	3.35714	21	4	3	5	2	2	3	3	4	4	2	5	5	5	5	2	4	4	5	2	4	4	4	5	4	4	2	2	4	4	4	4
1042	21	1	2	1.0662	95.8333	5.75	4	4	4	3.75	3.9375	23	15	20	16	13	4.21429	34	5	3	4	3	3	4	3	4	4	2	5	4	4	4	2	5	2	4	3	3	4	3	4	2	3	2	2	3	2	5	5
1044	23	1	2	0.393765	89.1667	3.75	3.75	2.5	3	2.75	3	21	15	21	16	12	3.85714	33	5	3	4	5	2	4	3	4	3	2	4	4	5	3	2	4	2	4	2	2	4	3	4	3	4	3	1	3	3	5	4
1048	21	2	2	0.0923111	93.3333	1.75	2.5	4	4	2.25	3.1875	21	16	19	12	12	3.85714	42	4	3	3	2	2	4	3	4	2	3	4	4	4	3	2	5	3	4	2	2	4	3	4	3	3	3	2	2	1	4	4
1050	22	2	2	0.371447	90	2.75	2.5	5.5	4.25	3.75	4	24	17	25	11	8	4.07143	34	5	3	5	2	1	4	3	5	2	1	5	4	5	3	2	5	3	5	1	1	5	4	5	3	3	3	1	2	1	4	4
1051	21	2	2	0.926146	100	1	1	1	1	1	1	22	15	20	13	12	3.78571	55	4	3	4	3	2	5	3	4	3	2	4	4	5	3	2	4	2	4	1	3	5	3	3	3	3	1	2	3	3	4	4
1052	21	2	2	0.353761	84.1667	6	4.25	4.5	4.5	3.75	4.25	19	16	16	17	7	4.14286	29	2	2	2	4	1	4	2	4	4	1	5	5	4	4	2	4	4	3	1	1	4	3	3	4	2	2	1	1	3	4	4
1054	21	2	2	0.169578	95.8333	7	4	3.5	5	3.25	3.9375	20	17	19	15	10	3.28571	31	4	3	4	4	2	4	3	4	3	2	4	4	4	2	2	4	3	4	2	2	4	4	3	4	2	4	2	4	3	4	3
1066	21	2	2	0.57254	91.6667	1	1	1	1	1	1	20	15	20	10	13	3.78571	42	4	3	4	2	2	4	2	4	2	3	4	4	4	2	2	4	2	4	2	2	4	4	4	2	4	2	2	4	2	4	4
1067	21	2	2	0.721316	92.5	7.25	4	6	6	3.75	4.9375	22	13	22	16	9	3.5	37	4	2	5	3	1	4	2	4	3	2	5	4	5	3	1	5	3	4	2	2	4	2	4	5	3	1	2	4	3	4	3
1073	21	2	2	-0.0292539	96.6667	4	2.5	3.25	3	2.5	2.8125	23	19	19	14	12	3.5	55	5	4	4	4	2	5	4	3	4	2	5	5	4	3	2	4	2	4	1	2	4	4	4	2	4	2	3	2	4	5	4
1080	21	1	2	0.886325	91.6667	5	4	4	4	4	4	21	15	14	23	8	3.78571	35	3	2	2	4	1	4	3	2	5	2	4	4	4	5	1	5	3	2	4	2	5	3	4	5	2	2	2	3	2	4	4
1081	21	2	2	0.872475	95	5.25	4.5	4.5	5	3.25	4.3125	17	17	20	13	11	3.71429	45	2	3	4	2	2	3	3	4	3	2	4	5	4	3	2	4	3	4	2	2	4	3	4	3	3	2	2	3	2	4	3
1082	21	2	2	0.869063	96.6667	1.75	3.75	3.75	3.75	3.75	3.75	20	15	20	18	13	3.64286	27	4	3	4	3	2	4	3	4	4	2	4	3	4	4	2	4	3	4	3	3	4	3	4	4	4	3	2	3	2	4	4
1085	22	2	2	1.08134	94.1667	2.5	1	3	3.25	1.25	2.125	21	18	23	12	8	3.28571	23	4	3	4	3	2	4	4	5	4	1	5	5	5	2	2	4	3	5	1	1	4	3	4	2	2	2	2	4	2	4	4
1094	21	2	2	0.633711	91.6667	6	3.25	4.25	4	3	3.625	20	15	20	10	12	3.85714	33	4	2	4	2	2	4	4	4	2	2	3	2	4	2	2	4	3	4	2	2	5	4	4	2	4	2	2	2	2	4	3
1096	22	2	2	0.818351	94.1667	4.25	1.5	2.25	1.75	3.75	2.3125	20	13	12	11	12	4.07143	53	4	2	2	3	2	4	2	2	2	2	4	4	4	2	2	4	2	2	2	2	4	3	2	2	4	2	1	2	2	4	4
1102	20	2	2	0.342776	75.8333	5	4.25	4.5	4.75	3.75	4.3125	20	17	21	10	8	3.78571	48	4	1	4	2	1	4	4	4	3	1	4	5	5	2	1	4	3	4	1	1	4	4	4	2	4	3	1	3	2	4	4
1105	21	2	2	0.170589	97.5	1	3.25	5.5	5.5	1	3.8125	20	17	19	12	13	3.85714	32	4	2	4	2	2	4	3	4	3	3	4	4	4	3	2	4	4	4	2	2	4	4	3	2	4	1	2	3	2	4	4
1106	22	2	2	1.06412	96.6667	2.75	4.5	2	2.25	6	3.6875	22	15	15	17	10	3.57143	43	4	3	2	4	2	4	3	2	3	2	5	4	4	4	2	4	2	3	2	2	5	3	4	4	2	4	2	3	3	4	3
1116	21	2	2	0.546529	96.6667	1	1.5	3	3.5	1	2.25	18	19	20	15	9	3.85714	35	2	4	5	3	2	4	4	2	3	2	4	4	5	4	1	4	3	4	1	1	4	4	4	4	3	2	2	2	2	4	4
1120	21	1	2	1.05042	88.3333	1.25	3.75	4.5	4.75	3.5	4.125	19	14	20	17	10	4	41	4	3	4	4	2	3	3	4	4	2	4	4	4	2	2	4	2	4	4	2	4	2	4	3	2	2	2	2	2	4	4
1121	21	2	2	0.571245	81.6667	4.5	3.75	4.25	4	3.25	3.8125	21	16	16	17	10	4	34	5	3	3	4	2	4	3	4	3	2	4	4	4	4	2	4	3	3	2	2	4	3	2	4	2	2	2	2	2	4	4
1131	21	1	2	-0.15667	75.8333	10	5.25	5.25	5.25	4.75	5.125	20	16	14	17	12	3.78571	29	4	2	4	3	3	4	4	2	4	2	4	4	4	4	3	4	4	2	2	2	4	2	2	4	2	2	2	3	2	4	4
1144	23	1	2	0.316019	98.3333	8.75	5.75	4.5	4.75	4.75	4.9375	22	18	20	10	14	3.78571	25	4	4	3	4	2	5	4	4	1	2	4	4	5	2	4	5	3	4	1	2	4	3	4	2	4	2	3	3	2	4	3
1149	24	1	2	0.617425	93.3333	6	4.75	6	4.25	4.5	4.875	21	14	18	9	9	4.07143	38	4	2	2	1	1	5	2	4	2	1	4	5	4	2	2	4	2	4	2	2	4	3	4	2	3	2	2	2	2	4	4
1170	23	1	2	1.29998	95.8333	8.5	4	6.25	5.25	3.25	4.6875	19	16	20	9	12	3.85714	28	4	4	4	2	2	4	3	4	2	2	3	4	4	2	3	4	3	4	2	2	4	2	4	1	3	2	2	2	2	4	4
1171	24	1	2	0.654211	86.6667	4	3.5	4	4	2.5	3.5	22	18	20	17	15	3.57143	57	5	3	3	2	2	4	4	4	4	3	5	4	5	5	2	4	3	4	2	4	4	4	4	4	4	4	1	2	3	4	4
1179	23	1	2	0.97397	95.8333	1	1	4	4	1	2.5	20	14	20	14	10	4.07143	46	5	2	5	2	2	3	3	4	3	2	4	3	4	3	2	4	3	3	3	2	4	3	4	3	2	1	1	2	3	4	4
1004	21	2	3	1.17079	93.3333	7.25	5.75	6.5	6	5.75	6	17	14	18	16	10	4.35714	32	1	2	4	2	1	4	3	4	4	2	4	5	5	4	2	4	2	3	2	2	4	2	2	4	3	2	1	2	2	4	4
1008	22	1	3	1.42486	95.8333	6.5	3.25	3	3.5	4.25	3.5	22	15	25	25	10	4.21429	33	4	1	5	5	2	4	2	5	5	2	5	4	5	5	1	5	4	5	5	2	4	4	5	5	3	1	1	4	2	4	3
1016	20	2	3	1.1165	96.6667	7.25	3.5	3.5	3.5	3.5	3.5	23	13	23	19	7	4.78571	20	5	2	5	4	1	4	2	5	4	1	5	4	4	4	1	4	2	4	2	1	5	3	5	5	3	2	1	2	2	5	5
1017	22	1	3	0.429899	96.6667	6.25	4	6.75	6.5	3.25	5.125	18	17	20	20	12	4.57143	28	4	2	4	4	3	4	4	4	4	2	3	4	4	5	3	4	4	4	3	2	3	3	4	4	2	2	2	1	2	5	4
1020	21	2	3	0.326553	87.5	8.75	5.5	5.75	5.75	5	5.5	22	11	22	20	8	4.28571	28	5	1	5	4	1	4	2	4	4	2	4	4	5	4	1	4	2	4	3	2	5	2	4	5	2	3	1	1	1	5	5
1021	21	2	3	0.529224	85	10	1	1	1	1.5	1.125	25	15	24	16	11	3.92857	24	5	2	5	3	2	5	3	5	4	2	5	4	5	4	2	5	3	5	1	2	5	3	4	4	3	2	2	3	2	4	4
1023	21	1	3	0.136743	95.8333	6.5	3.5	4	4	3.5	3.75	18	12	20	14	12	4.14286	18	4	2	4	2	3	3	2	4	4	2	3	5	4	3	2	4	1	4	1	4	4	2	4	4	1	2	1	2	1	5	4
1032	21	2	3	0.641276	91.6667	9.75	6.5	7	7	6.5	6.75	21	13	24	20	8	4.71429	15	4	1	4	5	2	4	1	5	4	1	4	5	5	5	1	4	3	5	2	2	5	3	5	4	2	2	1	2	1	5	5
1034	21	2	3	-0.245193	90	6.5	4.5	3.25	4	3.75	3.875	22	16	20	23	12	4.35714	32	4	3	4	4	2	4	4	4	5	2	5	4	4	5	2	4	2	4	4	2	5	3	4	5	4	1	1	2	2	4	4
1036	21	1	3	0.406099	85.8333	5.75	4	3.5	3	3.75	3.5625	21	13	18	25	13	4.71429	26	4	2	4	5	2	4	2	3	5	4	4	3	4	5	2	5	3	3	5	2	4	3	4	5	3	1	1	2	1	5	4
1038	21	2	3	0.541991	97.5	7.25	4.25	4	3.75	4.25	4.0625	21	18	23	19	10	4.07143	14	5	4	5	4	2	4	4	5	4	2	4	4	5	4	1	4	2	4	3	2	4	4	4	4	3	2	1	4	3	5	4
1043	21	2	3	0.737609	92.5	3.25	1.75	4	4	1	2.6875	20	18	24	18	10	4.21429	39	4	3	5	3	2	4	3	4	4	2	4	4	5	4	2	4	4	5	3	2	4	4	5	4	2	1	1	5	2	5	4
1049	21	2	3	1.09474	89.1667	10	6.5	7	1	1.25	3.9375	20	20	25	22	14	4.14286	36	4	4	5	4	4	4	4	5	5	2	4	5	5	5	2	4	3	5	4	2	4	4	5	4	4	2	2	4	3	5	5
1055	25	1	3	0.201288	94.1667	9	4.75	6	6	5	5.4375	20	12	17	20	13	3.71429	17	4	2	3	4	3	4	2	3	4	4	4	3	3	4	1	4	2	4	3	3	4	3	4	5	2	3	3	3	2	4	4
1058	22	2	3	0.698146	92.5	8.25	3	5	3.75	2.75	3.625	20	18	22	21	15	4.35714	15	3	3	4	5	3	4	4	4	4	3	4	3	5	5	3	5	5	5	3	3	4	3	4	4	3	1	1	1	2	5	5
1059	22	2	3	0.82513	92.5	10	4	4	4	4	4	20	20	18	19	11	4.57143	12	4	2	1	1	1	4	5	5	5	3	4	4	4	5	1	4	4	4	3	1	4	5	4	5	5	2	1	1	1	5	5
1060	21	2	3	0.903999	91.6667	2.25	2	1.25	1.25	4.75	2.3125	20	16	18	16	11	4.21429	26	4	3	4	4	2	4	3	4	3	2	4	4	4	4	2	4	3	2	2	2	4	3	4	3	3	4	1	2	2	5	5
1065	20	2	3	0.501861	98.3333	5	2.25	1.25	1	4.25	2.1875	20	14	20	13	13	4.21429	20	4	2	3	2	2	4	2	5	3	2	4	4	4	3	4	4	3	4	2	2	4	3	4	3	3	2	1	1	2	5	4
1086	21	1	3	0.764437	85	6.75	3.25	6.25	6	3.25	4.6875	20	9	25	17	9	3.85714	28	2	2	5	2	1	5	2	5	4	2	5	2	5	4	2	4	2	5	3	2	4	1	5	4	2	4	1	2	4	5	4
1093	21	2	3	0.570062	95	8.5	4.25	6	5	2.75	4.5	20	12	24	21	11	4.57143	17	4	2	4	4	2	4	2	5	5	3	4	4	5	4	2	4	2	5	4	2	4	2	5	4	2	1	1	2	1	5	4
1099	22	2	3	0.854238	92.5	6.5	3.5	6	5.75	3.25	4.625	18	19	20	22	12	4.42857	37	3	4	5	4	2	4	4	2	5	2	4	4	5	5	2	4	3	4	4	3	3	4	4	4	3	2	3	1	2	5	5
1101	22	1	3	0.861817	91.6667	10	5	5	5	4.75	4.9375	20	14	17	19	12	4.21429	18	4	2	4	2	2	4	2	4	5	3	4	5	4	5	3	4	2	2	4	2	4	3	3	3	2	4	1	2	1	4	4
1108	20	1	3	0.472206	97.5	7.5	4.25	3.75	4	3.75	3.9375	21	17	20	24	12	4.5	21	5	4	4	4	3	4	3	4	5	2	4	4	4	5	2	4	3	4	5	2	4	3	4	5	3	3	1	2	2	5	5
1111	21	1	3	1.17026	93.3333	5.5	3.5	4.5	4.5	3.5	4	19	17	21	17	13	4.35714	31	4	3	4	3	2	4	3	4	4	3	3	5	5	4	2	4	3	4	2	2	4	3	4	4	4	2	1	2	1	5	4
1114	21	2	3	0.491049	90.8333	1	2.5	4.25	4.25	2.5	3.375	21	12	22	19	10	4.64286	45	5	2	4	4	2	4	2	4	4	2	4	4	5	4	2	4	2	4	3	2	4	2	5	4	2	1	1	3	1	5	4
1115	21	2	3	0.339196	88.3333	8.5	4	4.75	5.75	4.25	4.6875	23	16	25	18	7	4.42857	15	4	2	5	3	2	4	4	5	4	1	5	4	5	5	1	5	3	5	1	2	5	3	5	5	1	1	1	3	2	5	4
1123	22	1	3	1.04947	90.8333	10	5.5	5.5	5.5	5.5	5.5	21	17	19	18	12	3.57143	10	5	3	4	4	2	4	4	3	4	2	4	4	4	4	2	4	2	4	2	2	4	4	4	4	4	4	2	4	2	5	5
1141	22	1	3	1.08717	81.6667	6.75	4	4	6	2.25	4.0625	18	12	25	23	9	5	28	4	2	5	3	2	3	2	5	5	2	4	4	5	5	1	3	2	5	5	2	4	2	5	5	2	1	1	1	1	5	5
1164	24	1	3	0.399052	93.3333	5.75	3.25	3.75	3.75	3	3.4375	22	15	24	15	15	4.92857	31	4	3	4	2	2	5	3	5	3	4	4	5	5	4	3	5	1	5	2	3	4	3	5	4	3	1	1	1	1	5	5
1173	22	1	3	1.02605	97.5	8.25	5.25	6	7	5.25	5.875	22	15	23	17	12	4.92857	17	4	2	4	2	2	5	3	5	4	2	4	4	5	5	2	5	3	4	2	2	4	3	5	4	4	1	1	1	1	5	5
1024	21	2	4	0.0509414	84.1667	5.5	2.25	2.25	3.5	3	2.75	21	15	15	11	10	4.42857	22	4	2	2	3	1	5	3	3	2	2	4	4	4	2	2	4	3	3	2	2	4	3	3	2	3	2	2	1	1	4	4
1062	22	1	4	0.604803	85	8.5	4.75	1	1	2.75	2.375	20	10	14	8	9	5	26	4	1	2	1	2	4	2	4	2	1	4	4	4	2	2	4	1	2	1	2	4	2	2	2	2	1	1	1	1	5	5
1063	21	2	4	0.343196	91.6667	9.75	6	7	6	5.5	6.125	20	18	20	11	11	4.42857	10	2	3	5	2	1	4	4	1	3	2	5	4	5	2	3	5	3	5	1	2	4	4	4	3	3	2	2	2	2	4	5
1064	23	2	4	0.0340742	90.8333	8.25	4.25	6.5	4.5	4.75	5	22	19	16	16	13	4.71429	11	5	4	2	3	3	4	4	4	3	3	4	5	4	3	2	5	2	4	3	2	4	4	2	4	3	1	2	1	1	5	5
1068	20	2	4	0.682841	88.3333	6	3.75	6	4.75	3.25	4.4375	20	12	20	9	10	4.42857	32	4	2	4	1	2	4	2	4	2	2	4	4	4	2	2	4	2	4	2	2	4	2	4	2	2	2	1	1	1	5	4
1069	21	1	4	0.508722	95	1	1	1	1	1	1	21	17	18	12	13	4.07143	19	3	4	3	2	2	4	4	4	3	2	4	4	4	3	3	5	2	3	2	3	5	3	4	2	3	1	2	3	1	5	3
1071	21	2	4	0.756727	95	4	4	4.5	4.5	3.75	4.1875	24	18	19	15	13	4.28571	29	4	4	5	3	2	5	3	1	3	2	5	5	5	3	2	5	3	4	2	3	5	3	4	4	4	2	1	2	2	5	5
1072	21	1	4	0.674608	88.3333	7	4.5	6	6	3.25	4.9375	20	15	15	12	13	4.64286	38	4	4	3	3	2	4	3	2	3	3	4	4	4	2	2	4	2	3	2	2	4	2	3	2	4	2	1	2	2	5	5
1078	21	2	4	-0.061771	94.1667	5.25	2.5	4.75	3.75	2.25	3.3125	22	19	24	9	9	4.21429	28	4	4	5	2	1	5	4	5	2	2	5	4	5	2	1	4	3	5	1	2	4	4	4	2	3	2	2	2	2	4	4
1089	22	2	4	0.0513717	92.5	7.25	5.5	5.75	6	4.5	5.4375	20	13	20	10	8	4.14286	25	4	2	5	2	1	4	3	4	2	1	4	4	4	2	2	4	2	4	2	2	4	2	3	2	2	2	2	4	1	5	5
1091	20	2	4	1.14009	87.5	4.25	6	4.75	4.75	6	5.375	20	17	18	8	9	4.21429	25	4	2	3	2	2	4	4	4	1	2	4	4	4	2	1	4	3	4	1	1	4	4	3	2	3	1	1	3	2	4	4
1100	22	2	4	0.154762	92.5	9	4	5.5	5.5	3.75	4.6875	21	20	17	6	10	4.21429	34	4	4	2	2	1	4	4	4	1	1	5	5	4	1	3	4	2	3	1	2	4	5	4	1	3	1	1	4	1	5	4
1107	20	2	4	0.394468	75.8333	3.75	2.25	4.5	4	2.25	3.25	20	18	20	11	11	4.64286	33	3	4	4	2	1	4	4	4	2	2	4	4	4	2	2	5	2	4	2	2	4	4	4	3	4	1	2	1	1	4	5
1110	23	2	4	-0.0302943	98.3333	2.5	4	3.75	3.75	1	3.125	24	16	23	11	8	4.5	32	5	3	4	2	1	5	3	5	2	1	4	4	5	3	1	5	3	5	1	2	5	3	4	3	3	1	1	2	1	5	5
1119	22	1	4	0.498954	85.8333	10	5.5	7	6.75	5.5	6.1875	23	15	16	7	11	4.71429	23	5	2	2	1	1	5	4	3	1	2	5	4	4	2	4	4	2	4	1	2	4	3	3	2	2	1	1	2	1	5	4
1122	30	1	4	0.200412	75	7.75	4.5	3.75	3.75	3.5	3.875	24	11	21	9	8	4.92857	28	4	1	5	5	1	5	3	5	1	1	5	5	5	1	4	5	1	5	1	1	5	1	1	1	1	1	1	1	1	5	5
1125	26	2	4	0.406772	96.6667	9	5	7	6	5	5.75	20	14	16	12	13	4.42857	30	4	2	3	2	3	4	3	2	3	2	4	4	5	3	3	4	2	3	2	2	4	3	3	2	3	2	1	2	1	5	4
1130	29	1	4	0.447126	95.8333	10	1	1	1	1	1	24	18	22	9	6	4.78571	14	4	3	4	2	1	5	4	5	2	1	5	5	5	2	1	5	3	4	2	1	5	3	4	1	2	1	1	2	1	5	4
1135	21	2	4	0.766108	90	9.75	6.25	7	7	6	6.5625	23	14	17	11	10	4.92857	16	4	3	2	2	2	5	3	4	2	2	5	3	4	2	2	4	2	4	2	1	5	3	3	3	3	2	1	1	1	5	5
1139	20	1	4	0.498299	83.3333	8.5	4.5	5.25	5.5	4	4.8125	21	14	14	15	11	4.21429	14	4	3	2	2	2	4	3	3	4	2	4	4	4	4	2	5	2	3	2	1	4	2	2	3	4	2	1	2	2	4	4
1140	22	1	4	0.49101	97.5	3.5	4	5.25	5.5	2	4.1875	20	13	13	7	10	4.92857	41	4	2	2	1	2	4	3	3	2	1	4	4	3	2	2	4	2	2	1	2	4	2	3	1	3	1	1	1	1	5	4
1142	23	1	4	1.1486	93.3333	6	1	1.25	1	3	1.5625	20	16	13	8	14	4.5	16	4	3	2	4	2	4	3	2	1	3	4	4	2	1	3	4	2	4	1	2	4	4	3	1	4	2	2	1	1	5	4
1143	23	1	4	0.121248	98.3333	10	6.25	6.5	5.5	5	5.8125	23	16	18	10	11	4.92857	39	5	3	4	2	2	4	4	2	2	1	5	4	4	2	3	4	2	4	2	2	5	3	4	2	3	1	1	1	1	5	5
1148	23	1	4	0.610514	93.3333	5	4	5.75	5.5	3	4.5625	19	16	13	10	11	4.78571	33	1	3	2	3	2	5	3	2	1	1	4	5	3	2	3	5	2	3	2	2	4	3	3	2	3	1	1	1	1	5	5
1152	23	1	4	0.36062	91.6667	9	6.75	7	7	5.25	6.5	24	18	17	12	13	4.14286	30	5	4	3	1	3	5	4	2	4	1	5	5	5	4	3	5	1	3	1	2	4	4	4	2	4	2	1	3	4	5	4
1155	21	1	4	0.697456	93.3333	6.5	4.75	6.25	5.75	3.25	5	22	16	17	11	12	4.21429	24	4	3	4	3	2	4	4	3	2	2	4	4	4	2	2	5	3	2	3	2	5	2	4	1	4	1	1	2	2	5	3
1160	24	1	4	1.47638	87.5	8	4	7	7	4	5.5	22	13	18	12	11	4.92857	26	4	1	4	3	2	5	3	3	3	2	4	5	4	1	2	5	2	3	3	2	4	2	4	2	3	1	1	1	1	4	5
1163	23	1	4	0.394919	95	10	5	6	5.5	5	5.375	25	17	16	11	10	4.35714	16	5	3	3	2	1	5	4	4	2	2	5	4	3	3	2	5	2	3	1	2	5	4	3	3	3	1	1	3	2	5	4
1165	23	1	4	0.159484	97.5	3.5	4	5	5	4	4.5	21	12	17	12	12	5	38	5	2	3	4	2	4	2	3	2	2	4	4	4	2	3	4	2	4	2	2	4	2	3	2	3	1	1	1	1	5	5
1167	23	1	4	-0.0747672	92.5	8.75	5	4	5.25	4	4.5625	21	14	15	10	12	4.92857	23	4	3	2	2	2	4	3	4	2	2	4	4	3	2	2	4	2	4	2	2	5	2	2	2	4	1	1	2	1	5	5
1168	23	1	4	0.525861	93.3333	8.25	5.25	5.5	1	5.25	4.25	21	18	16	5	11	4.5	36	4	4	3	1	2	5	4	3	1	1	4	5	4	1	3	4	2	2	1	2	4	3	4	1	3	2	1	2	2	5	5
1174	21	1	4	0.231524	96.6667	8.75	5.25	6.75	6.5	5	5.875	21	14	18	12	8	4.57143	18	4	2	3	2	1	4	3	4	3	1	5	5	4	2	2	4	2	4	3	2	4	2	3	2	2	1	1	2	1	4	4
1175	22	1	4	0.691904	94.1667	10	7	7	7	7	7	23	14	20	11	10	4.78571	14	4	3	4	2	1	5	3	4	2	2	4	4	4	3	2	5	2	4	2	2	5	2	4	2	3	2	1	2	1	5	5
1177	23	1	4	0.929266	100	7	4	5	5	4	4.5	21	17	19	10	11	4.78571	27	5	3	3	2	1	4	4	4	2	2	4	4	4	2	3	4	2	4	2	2	4	4	4	2	3	1	1	1	1	5	5
[truncated: 67 more columns]

## Sheet: variable_description
Label	Description
ID	Identification code
Age	Age at the time of participation
Gender	Gender with which the participant identifies
Cluster	Grouping emerged from cluster analysis
D_index	D-Index emerged from the analysis of the IAT response times
Accuracy%	Percentage of accuracy in answering the IAT
Intention_taste	Intention to taste IBF (mean of the 4 items)
Attitude_bad_good	Attitude towards IBF on the bad - good scale (mean of the 4 items)
Attitude_risky_safe	Attitude towards IBF on the risky - safe scale (mean of the 4 items)
Attitude_harmful_healthy	Attitude towards IBF on the harmful-healthy scale (mean of the 4 items)
Attitude_disgusting_tasty	Attitude towards IBF on the disgusting-tasty scale (mean of the 4 items)
Attitude_explicit_mean	Attitude towards IBF (mean of the 16 items)
GDMS_rational	General decision-making style, rational sub-scale
GDMS_intuitive	General decision-making style, intuitive sub-scale
GDMS_dependent	General decision-making style, dependent sub-scale
GDMS_avoindant	General decision-making style, avoindant sub-scale
GDMS_spontaneous	General decision-making style, spontaneous sub-scale
Trust_science	Trust in Science and Scientists
Food_neophobia	Food Neophobia
GDMS_1	General decision-making style, item 1
GDMS_2	General decision-making style, item 2
GDMS_3	General decision-making style, item 3
GDMS_4	General decision-making style, item 4
GDMS_5	General decision-making style, item 5
GDMS_6	General decision-making style, item 6
GDMS_7	General decision-making style, item 7
GDMS_8	General decision-making style, item 8
GDMS_9	General decision-making style, item 9
GDMS_10	General decision-making style, item 10
GDMS_11	General decision-making style, item 11
GDMS_12	General decision-making style, item 12
GDMS_13	General decision-making style, item 13
GDMS_14	General decision-making style, item 14
GDMS_15	General decision-making style, item 15
GDMS_16	General decision-making style, item 16
GDMS_17	General decision-making style, item 17
GDMS_18	General decision-making style, item 18
GDMS_19	General decision-making style, item 19
GDMS_20	General decision-making style, item 20
GDMS_21	General decision-making style, item 21
GDMS_22	General decision-making style, item 22
GDMS_23	General decision-making style, item 23
GDMS_24	General decision-making style, item 24
GDMS_25	General decision-making style, item 25
Trust_science_1	Trust in Science and Scientists, item 1
Trust_science_2	Trust in Science and Scientists, item 2
Trust_science_3	Trust in Science and Scientists, item 3
Trust_science_4	Trust in Science and Scientists, item 4
Trust_science_5	Trust in Science and Scientists, item 5
Trust_science_6	Trust in Science and Scientists, item 6
Trust_science_7	Trust in Science and Scientists, item 7
Trust_science_8	Trust in Science and Scientists, item 8
Trust_science_9	Trust in Science and Scientists, item 9
Trust_science_10	Trust in Science and Scientists, item 10
Trust_science_11	Trust in Science and Scientists, item 11
Trust_science_12	Trust in Science and Scientists, item 12
Trust_science_13	Trust in Science and Scientists, item 13
Trust_science_14	Trust in Science and Scientists, item 14
Food_neophobia_1	Food Neophobia, item 1
Food_neophobia_2	Food Neophobia, item 2
Food_neophobia_3	Food Neophobia, item 3
Food_neophobia_4	Food Neophobia, item 4
Food_neophobia_5	Food Neophobia, item 5
Food_neophobia_6	Food Neophobia, item 6
Food_neophobia_7	Food Neophobia, item 7
Food_neophobia_8	Food Neophobia, item 8
Food_neophobia_9	Food Neophobia, item 9
Food_neophobia_10	Food Neophobia, item 10
Grasshopper_flour1_1	Intention to taste food based on grasshopper flour
Grasshopper_flour2_1	Attitude towards food based on grasshopper flour on the bad - good scale
Grasshopper_flour2_2	Attitude towards food based on grasshopper flour on the risky - safe scale
Grasshopper_flour2_3	Attitude towards food based on grasshopper flour on the harmful-healthy scale
Grasshopper_flour2_4	Attitude towards food based on grasshopper flour on the disgusting-tasty scale
Cricket_burger1_1	Intention to taste cricket burger
Cricket_burger2_1	Attitude towards cricket burger on the bad - good scale
Cricket_burger2_2	Attitude towards cricket burger on the risky - safe scale
Cricket_burger2_3	Attitude towards cricket burger on the harmful-healthy scale
Cricket_burger2_4	Attitude towards cricket burger on the disgusting-tasty scale
Larvae_cookies1_1	Intention to taste larvae cookies
Larvae_cookies2_1	Attitude towards larvae cookies on the bad - good scale
Larvae_cookies2_2	Attitude towards larvae cookies on the risky - safe scale
Larvae_cookies2_3	Attitude towards larvae cookies on the harmful-healthy scale
Larvae_cookies2_4	Attitude towards larvae cookies on the disgusting-tasty scale
Insect_crackers1_1	Intention to taste insect crackers
Insect_crackers2_1	Attitude towards insect crackers on the bad - good scale
Insect_crackers2_2	Attitude towards insect crackers on the risky - safe scale
Insect_crackers2_3	Attitude towards insect crackers on the harmful-healthy scale
Insect_crackers2_4	Attitude towards insect crackers on the disgusting-tasty scale
OnFoods_block1Responses	Accuracy and response times to the IAT, block 1
OnFoods_block2Responses	Accuracy and response times to the IAT, block 2
OnFoods_block3Responses	Accuracy and response times to the IAT, block 3
OnFoods_block4Responses	Accuracy and response times to the IAT, block 4
OnFoods_block5Responses	Accuracy and response times to the IAT, block 5
OnFoods_block6Responses	Accuracy and response times to the IAT, block 6
OnFoods_block7Responses	Accuracy and response times to the IAT, block 7
OnFoods_block1Trials	Trials of the IAT, block 1
OnFoods_block2Trials	Trials of the IAT, block 2
OnFoods_block3Trials	Trials of the IAT, block 3
OnFoods_block4Trials	Trials of the IAT, block 4
OnFoods_block5Trials	Trials of the IAT, block 5
OnFoods_block6Trials	Trials of the IAT, block 6
OnFoods_block7Trials	Trials of the IAT, block 7
OnFoods_blockConditions	IAT: sequence of block conditions (see note)
Trust_science_1R	Trust in Science and Scientists, item 1 reversed
Trust_science_2R	Trust in Science and Scientists, item 2 reversed
Trust_science_3R	Trust in Science and Scientists, item 3 reversed
Trust_science_4R	Trust in Science and Scientists, item 4 reversed
Trust_science_10R	Trust in Science and Scientists, item 10 reversed
Trust_science_11R	Trust in Science and Scientists, item 11 reversed
Trust_science_12R	Trust in Science and Scientists, item 12 reversed
Trust_science_13R	Trust in Science and Scientists, item 13 reversed
Trust_science_14R	Trust in Science and Scientists, item 14 reversed
Food_neophobia_1R	Food Neophobia, item 1 reversed
Food_neophobia_4R	Food Neophobia, item 4 reversed
Food_neophobia_6R	Food Neophobia, item 6 reversed
Food_neophobia_9R	Food Neophobia, item 9 reversed
Food_neophobia_10R	Food Neophobia, item 10 reversed
NOTE
"+"	positive target concept (traditional food)
"-"	negative target concept (insect-based food)
"p"	p=positive attribute
"n"	n=negative attribute
"n+"	positive target concept and negative attribute
"p-"	negative target concept and positive attribute
"p+"	positive target concept andpositive attribute
"n-"	negative target concept and negative attribute
